# Supplementary material for: The Potential of GPT-4 as a Support Tool for Pharmacists: Analytical Study Using the Japanese National Examination for Pharmacists
Source: JMIR Med Educ. 2023 Oct 30;9:e48452. doi: 10.2196/48452 (PMC10644185; doi:10.2196/48452)
Supplement: Multimedia Appendix 1 [file mededu_v9i1e48452_app1.xlsx]

## Sheet: The 107th JNEP
No	Type	Field	Calculation Questions (Yes: the question requiring a calculation No: the question not requiring a calculation)	Case Questions (Yes: the question in a clinical case No: the question not in a clinical case)	Number of Answers	GPT-4’s Answer	Correct Answer	Judgement
1	Essential Questions	Physics	YES	NO	1	5	4	FALSE
2	Essential Questions	Physics	NO	NO	1	1	1	TRUE
3	Essential Questions	Physics	NO	NO	1	non-answerable	3	FALSE
4	Essential Questions	Physics	YES	NO	1	2	3	FALSE
5	Essential Questions	Physics	NO	NO	1	1	1	TRUE
6	Essential Questions	Chemistry	NO	NO	1	non-answerable	5	FALSE
7	Essential Questions	Chemistry	NO	NO	1	non-answerable	2	FALSE
8	Essential Questions	Chemistry	NO	NO	1	non-answerable	2	FALSE
9	Essential Questions	Chemistry	NO	NO	1	2	2	TRUE
10	Essential Questions	Chemistry	NO	NO	1	non-answerable	4	FALSE
11	Essential Questions	Biology	NO	NO	1	1	1	TRUE
12	Essential Questions	Biology	NO	NO	1	non-answerable	1	FALSE
13	Essential Questions	Biology	NO	NO	1	non-answerable	3	FALSE
14	Essential Questions	Biology	NO	NO	1	non-answerable	4	FALSE
15	Essential Questions	Biology	NO	NO	1	4	4	TRUE
16	Essential Questions	Hygiene	NO	NO	1	5	5	TRUE
17	Essential Questions	Hygiene	NO	NO	1	4	4	TRUE
18	Essential Questions	Hygiene	NO	NO	1	2	2	TRUE
19	Essential Questions	Hygiene	NO	NO	1	2	2	TRUE
20	Essential Questions	Hygiene	NO	NO	1	3	3	TRUE
21	Essential Questions	Hygiene	NO	NO	1	non-answerable	2	FALSE
22	Essential Questions	Hygiene	NO	NO	1	3	3	TRUE
23	Essential Questions	Hygiene	NO	NO	1	2	2	TRUE
24	Essential Questions	Hygiene	NO	NO	1	3	3	TRUE
25	Essential Questions	Hygiene	NO	NO	1	4	4	TRUE
26	Essential Questions	Pharmacology	NO	NO	1	2	2	TRUE
27	Essential Questions	Pharmacology	NO	NO	1	2	2	TRUE
28	Essential Questions	Pharmacology	NO	NO	1	3	3	TRUE
29	Essential Questions	Pharmacology	NO	NO	1	1	1	TRUE
30	Essential Questions	Pharmacology	NO	NO	1	1	1	TRUE
31	Essential Questions	Pharmacology	NO	NO	1	5	5	TRUE
32	Essential Questions	Pharmacology	NO	NO	1	4	4	TRUE
33	Essential Questions	Pharmacology	NO	NO	1	4	4	TRUE
34	Essential Questions	Pharmacology	NO	NO	1	1	1	TRUE
35	Essential Questions	Pharmacology	NO	NO	1	3	3	TRUE
36	Essential Questions	Pharmacology	NO	NO	1	5	5	TRUE
37	Essential Questions	Pharmacology	NO	NO	1	5	5	TRUE
38	Essential Questions	Pharmacology	NO	NO	1	5	5	TRUE
39	Essential Questions	Pharmacology	NO	NO	1	3	3	TRUE
40	Essential Questions	Pharmacology	NO	NO	1	2	2	TRUE
41	Essential Questions	Pharmaceutics	NO	NO	1	non-answerable	4	FALSE
42	Essential Questions	Pharmaceutics	NO	NO	1	2	2	TRUE
43	Essential Questions	Pharmaceutics	NO	NO	1	1	5	FALSE
44	Essential Questions	Pharmaceutics	NO	NO	1	3	3	TRUE
45	Essential Questions	Pharmaceutics	YES	NO	1	3	3	TRUE
46	Essential Questions	Pharmaceutics	NO	NO	1	non-answerable	4	FALSE
47	Essential Questions	Pharmaceutics	NO	NO	1	5	5	TRUE
48	Essential Questions	Pharmaceutics	NO	NO	1	non-answerable	3	FALSE
49	Essential Questions	Pharmaceutics	NO	NO	1	2	2	TRUE
50	Essential Questions	Pharmaceutics	NO	NO	1	1	4	FALSE
51	Essential Questions	Pharmaceutics	NO	NO	1	2	5	FALSE
52	Essential Questions	Pharmaceutics	NO	NO	1	3	3	TRUE
53	Essential Questions	Pharmaceutics	NO	NO	1	5	5	TRUE
54	Essential Questions	Pharmaceutics	NO	NO	1	4	4	TRUE
55	Essential Questions	Pharmaceutics	NO	NO	1	1	2	FALSE
56	Essential Questions	Pathobiology	NO	NO	1	2	2	TRUE
57	Essential Questions	Pathobiology	NO	NO	1	5	5	TRUE
58	Essential Questions	Pathobiology	NO	NO	1	4	4	TRUE
59	Essential Questions	Pathobiology	NO	NO	1	1	1	TRUE
60	Essential Questions	Pathobiology	NO	NO	1	3	1	FALSE
61	Essential Questions	Pathobiology	NO	NO	1	1	1	TRUE
62	Essential Questions	Pathobiology	NO	NO	1	3	3	TRUE
63	Essential Questions	Pathobiology	NO	NO	1	4	4	TRUE
64	Essential Questions	Pathobiology	NO	NO	1	4	4	TRUE
65	Essential Questions	Pathobiology	NO	NO	1	3	3	TRUE
66	Essential Questions	Pathobiology	NO	NO	1	5	5	TRUE
67	Essential Questions	Pathobiology	NO	NO	1	5	5	TRUE
68	Essential Questions	Pathobiology	NO	NO	1	3	3	TRUE
69	Essential Questions	Pathobiology	NO	NO	1	4	4	TRUE
70	Essential Questions	Pathobiology	NO	NO	1	non-answerable	3	FALSE
71	Essential Questions	Regulations	NO	NO	1	3	3	TRUE
72	Essential Questions	Regulations	NO	NO	1	5	4	FALSE
73	Essential Questions	Regulations	NO	NO	1	3	3	TRUE
74	Essential Questions	Regulations	NO	NO	1	1	1	TRUE
75	Essential Questions	Regulations	NO	NO	1	2	3	FALSE
76	Essential Questions	Regulations	NO	NO	1	3	5	FALSE
77	Essential Questions	Regulations	NO	NO	1	non-answerable	5	FALSE
78	Essential Questions	Regulations	NO	NO	1	4	4	TRUE
79	Essential Questions	Regulations	NO	NO	1	2	2	TRUE
80	Essential Questions	Regulations	NO	NO	1	1	4	FALSE
81	Essential Questions	Practice	NO	NO	1	4	4	TRUE
82	Essential Questions	Practice	NO	NO	1	1	1	TRUE
83	Essential Questions	Practice	NO	NO	1	5	5	TRUE
84	Essential Questions	Practice	NO	NO	1	2	2	TRUE
85	Essential Questions	Practice	NO	NO	1	1	1	TRUE
86	Essential Questions	Practice	NO	NO	1	3	3	TRUE
87	Essential Questions	Practice	NO	NO	1	3	3	TRUE
88	Essential Questions	Practice	NO	NO	1	2	2	TRUE
89	Essential Questions	Practice	NO	NO	1	5	5	TRUE
90	Essential Questions	Practice	NO	NO	1	4	4	TRUE
91	Pharmacy Theory Questions	Physics	NO	NO	2	1,5	1,5	TRUE
92	Pharmacy Theory Questions	Physics	NO	NO	2	2,3	2,3	TRUE
93	Pharmacy Theory Questions	Physics	NO	NO	2	1,5	1,5	TRUE
94	Pharmacy Theory Questions	Physics	YES	NO	1	non-answerable	2	FALSE
95	Pharmacy Theory Questions	Physics	NO	NO	2	non-answerable	2,4	FALSE
96	Pharmacy Theory Questions	Physics	YES	NO	1	1	5	FALSE
97	Pharmacy Theory Questions	Physics	NO	NO	2	2,4	2,5	FALSE
98	Pharmacy Theory Questions	Physics	NO	NO	2	1,5	4,5	FALSE
99	Pharmacy Theory Questions	Physics	NO	NO	1	4	2	FALSE
100	Pharmacy Theory Questions	Physics	NO	NO	2	1,5	4,5	FALSE
101	Pharmacy Theory Questions	Chemistry	NO	NO	1	non-answerable	1	FALSE
102	Pharmacy Theory Questions	Chemistry	NO	NO	2	non-answerable	3,4	FALSE
103	Pharmacy Theory Questions	Chemistry	NO	NO	1	non-answerable	2	FALSE
104	Pharmacy Theory Questions	Chemistry	NO	NO	1	non-answerable	5	FALSE
105	Pharmacy Theory Questions	Chemistry	NO	NO	1	4	3	FALSE
106	Pharmacy Theory Questions	Chemistry	NO	NO	2	non-answerable	3,5	FALSE
107	Pharmacy Theory Questions	Chemistry	NO	NO	1	non-answerable	2	FALSE
108	Pharmacy Theory Questions	Chemistry	NO	NO	1	2	2	TRUE
109	Pharmacy Theory Questions	Chemistry	NO	NO	1	non-answerable	4	FALSE
110	Pharmacy Theory Questions	Biology	NO	NO	2	non-answerable	1,4	FALSE
111	Pharmacy Theory Questions	Biology	NO	NO	1	non-answerable	3	FALSE
112	Pharmacy Theory Questions	Biology	NO	NO	2	1,4	1,4	TRUE
113	Pharmacy Theory Questions	Biology	NO	NO	2	1,5	4,5	FALSE
114	Pharmacy Theory Questions	Biology	NO	NO	2	non-answerable	2,3	FALSE
115	Pharmacy Theory Questions	Biology	NO	NO	2	1,4	1,4	TRUE
116	Pharmacy Theory Questions	Biology	NO	NO	2	non-answerable	1,3	FALSE
117	Pharmacy Theory Questions	Biology	NO	NO	2	1,5	1,5	TRUE
118	Pharmacy Theory Questions	Biology	NO	NO	2	non-answerable	3,4	FALSE
119	Pharmacy Theory Questions	Biology	NO	NO	2	2,5	2,5	TRUE
120	Pharmacy Theory Questions	Hygiene	NO	NO	2	2,4	3,5	FALSE
121	Pharmacy Theory Questions	Hygiene	NO	NO	2	1,4	1,4	TRUE
122	Pharmacy Theory Questions	Hygiene	NO	NO	1	3	3	TRUE
123	Pharmacy Theory Questions	Hygiene	NO	NO	1	4	4	TRUE
124	Pharmacy Theory Questions	Hygiene	NO	NO	1	non-answerable	3	FALSE
125	Pharmacy Theory Questions	Hygiene	NO	NO	1	non-answerable	3	FALSE
126	Pharmacy Theory Questions	Hygiene	NO	NO	1	2	2	TRUE
127	Pharmacy Theory Questions	Hygiene	NO	NO	2	1,4	1,5	FALSE
128	Pharmacy Theory Questions	Hygiene	NO	NO	2	non-answerable	1,3	FALSE
129	Pharmacy Theory Questions	Hygiene	NO	NO	2	1,4	2,5	FALSE
130	Pharmacy Theory Questions	Hygiene	NO	NO	2	non-answerable	2,4	FALSE
131	Pharmacy Theory Questions	Hygiene	NO	NO	2	3,4	3,4	TRUE
132	Pharmacy Theory Questions	Hygiene	NO	NO	2	1,5	1,2	FALSE
133	Pharmacy Theory Questions	Chemistry	NO	NO	1	non-answerable	1	FALSE
134	Pharmacy Theory Questions	Regulations	NO	NO	1	non-answerable	2	FALSE
135	Pharmacy Theory Questions	Hygiene	NO	NO	1	non-answerable	3	FALSE
136	Pharmacy Theory Questions	Hygiene	NO	NO	1	non-answerable	1	FALSE
137	Pharmacy Theory Questions	Hygiene	NO	NO	2	3,4	3,4	TRUE
138	Pharmacy Theory Questions	Hygiene	NO	NO	2	1,3	1,3	TRUE
139	Pharmacy Theory Questions	Hygiene	NO	NO	2	1,4	4,5	FALSE
140	Pharmacy Theory Questions	Hygiene	NO	NO	2	1,3	1,3	TRUE
141	Pharmacy Theory Questions	Hygiene	NO	NO	2	1,2	1,3	FALSE
142	Pharmacy Theory Questions	Regulations	NO	NO	2	1,4	1,4	TRUE
143	Pharmacy Theory Questions	Regulations	NO	NO	1	4	4	TRUE
144	Pharmacy Theory Questions	Regulations	NO	NO	2	2,3	2,3	TRUE
145	Pharmacy Theory Questions	Regulations	NO	NO	1	3	1	FALSE
146	Pharmacy Theory Questions	Regulations	NO	NO	2	1,5	1,4	FALSE
147	Pharmacy Theory Questions	Regulations	NO	NO	2	4,5	4,5	TRUE
148	Pharmacy Theory Questions	Regulations	NO	NO	2	3,4	2,3	FALSE
149	Pharmacy Theory Questions	Regulations	NO	NO	2	1,2	1,2	TRUE
150	Pharmacy Theory Questions	Regulations	YES	NO	1	4	4	TRUE
151	Pharmacy Theory Questions	Pharmacology	NO	NO	2	2,3	2,3	TRUE
152	Pharmacy Theory Questions	Pharmacology	NO	NO	2	2,3	2,3	TRUE
153	Pharmacy Theory Questions	Pharmacology	NO	NO	2	4,5	4,5	TRUE
154	Pharmacy Theory Questions	Pharmacology	NO	NO	2	2,4	2,4	TRUE
155	Pharmacy Theory Questions	Pharmacology	NO	NO	2	2,4	2,4	TRUE
156	Pharmacy Theory Questions	Pathobiology	NO	YES	2	3,4	3,4	TRUE
157	Pharmacy Theory Questions	Pharmacology	NO	YES	2	1,5	1,5	TRUE
158	Pharmacy Theory Questions	Pharmacology	NO	NO	2	2,3	3,4	FALSE
159	Pharmacy Theory Questions	Pathobiology	NO	YES	2	4,5	4,5	TRUE
160	Pharmacy Theory Questions	Pharmacology	NO	YES	2	1,3	1,3	TRUE
161	Pharmacy Theory Questions	Pharmacology	NO	NO	2	2,5	2,5	TRUE
162	Pharmacy Theory Questions	Pharmacology	NO	NO	2	2,4	2,4	TRUE
163	Pharmacy Theory Questions	Pharmacology	NO	NO	2	2,4	1,2	FALSE
164	Pharmacy Theory Questions	Pharmacology	NO	NO	2	1,5	1,5	TRUE
165	Pharmacy Theory Questions	Pathobiology	NO	YES	2	1,5	1,5	TRUE
166	Pharmacy Theory Questions	Pharmacology	NO	YES	2	3,5	3,5	TRUE
167	Pharmacy Theory Questions	Pharmacology	NO	NO	2	3,5	3,5	TRUE
168	Pharmacy Theory Questions	Pharmacology	NO	NO	2	non-answerable	2,5	FALSE
169	Pharmacy Theory Questions	Pharmaceutics	YES	NO	1	4	4	TRUE
170	Pharmacy Theory Questions	Pharmaceutics	NO	NO	1	non-answerable	3	FALSE
171	Pharmacy Theory Questions	Pharmaceutics	NO	NO	2	2,4	2,4	TRUE
172	Pharmacy Theory Questions	Pharmaceutics	NO	NO	1	non-answerable	3	FALSE
173	Pharmacy Theory Questions	Pharmaceutics	NO	NO	2	2,5	2,5	TRUE
174	Pharmacy Theory Questions	Pharmaceutics	NO	NO	2	non-answerable	1,4	FALSE
175	Pharmacy Theory Questions	Pharmaceutics	YES	NO	1	1	2	FALSE
176	Pharmacy Theory Questions	Pharmaceutics	NO	NO	2	non-answerable	3,4	FALSE
177	Pharmacy Theory Questions	Pharmaceutics	NO	NO	2	1,2	2,4	FALSE
178	Pharmacy Theory Questions	Pharmaceutics	YES	NO	1	non-answerable	2	FALSE
179	Pharmacy Theory Questions	Pharmaceutics	NO	NO	2	non-answerable	1,5	FALSE
180	Pharmacy Theory Questions	Pharmaceutics	NO	NO	2	non-answerable	1,3	FALSE
181	Pharmacy Theory Questions	Pharmaceutics	NO	NO	2	3,5	1,5	FALSE
182	Pharmacy Theory Questions	Pharmaceutics	NO	NO	2	1,4	1,4	TRUE
183	Pharmacy Theory Questions	Pharmaceutics	NO	NO	2	2,3	2,5	FALSE
184	Pharmacy Theory Questions	Pathobiology	NO	NO	2	1,3	3,5	FALSE
185	Pharmacy Theory Questions	Pathobiology	NO	NO	2	1,4	1,4	TRUE
186	Pharmacy Theory Questions	Pathobiology	NO	NO	2	2,3	2,3	TRUE
187	Pharmacy Theory Questions	Pathobiology	NO	NO	2	3,4	3,4	TRUE
188	Pharmacy Theory Questions	Pathobiology	NO	YES	2	3,4	3,4	TRUE
189	Pharmacy Theory Questions	Pathobiology	NO	NO	2	4,5	4,5	TRUE
190	Pharmacy Theory Questions	Pathobiology	NO	NO	2	2,4	2,4	TRUE
191	Pharmacy Theory Questions	Pathobiology	NO	NO	1	2	2	TRUE
192	Pharmacy Theory Questions	Pathobiology	NO	NO	2	2,3	2,3	TRUE
193	Pharmacy Theory Questions	Pathobiology	NO	NO	2	1,5	1,5	TRUE
194	Pharmacy Theory Questions	Pathobiology	NO	NO	2	3,4	3,4	TRUE
195	Pharmacy Theory Questions	Pathobiology	NO	NO	1	non-answerable	5	FALSE
196	Practical Pharmacy Questions	Practice	NO	YES	2	1,3	2,3	FALSE
197	Practical Pharmacy Questions	Physics	NO	YES	1	non-answerable	1	FALSE
198	Practical Pharmacy Questions	Practice	YES	YES	1	2	3	FALSE
199	Practical Pharmacy Questions	Physics	NO	YES	2	1,3	1,3	TRUE
200	Practical Pharmacy Questions	Practice	NO	YES	2	2,5	2,5	TRUE
201	Practical Pharmacy Questions	Physics	NO	YES	1	5	5	TRUE
202	Practical Pharmacy Questions	Practice	NO	YES	1	4	4	TRUE
203	Practical Pharmacy Questions	Physics	NO	YES	2	1,3	3,4	FALSE
204	Practical Pharmacy Questions	Practice	NO	YES	2	2,5	2,5	TRUE
205	Practical Pharmacy Questions	Practice	NO	YES	2	1,5	1,5	TRUE
206	Practical Pharmacy Questions	Physics	NO	YES	2	1,5	1,5	TRUE
207	Practical Pharmacy Questions	Chemistry	NO	YES	1	non-answerable	4	FALSE
208	Practical Pharmacy Questions	Practice	NO	YES	1	2	2	TRUE
209	Practical Pharmacy Questions	Chemistry	NO	YES	1	non-answerable	3	FALSE
210	Practical Pharmacy Questions	Practice	NO	YES	2	1,3	1,3	TRUE
211	Practical Pharmacy Questions	Chemistry	NO	YES	2	non-answerable	2,5	FALSE
212	Practical Pharmacy Questions	Practice	NO	YES	2	2,4	2,4	TRUE
213	Practical Pharmacy Questions	Chemistry	NO	YES	1	5	5	TRUE
214	Practical Pharmacy Questions	Chemistry	NO	YES	1	non-answerable	2	FALSE
215	Practical Pharmacy Questions	Practice	NO	YES	1	2	2	TRUE
216	Practical Pharmacy Questions	Biology	NO	YES	1	1	1	TRUE
217	Practical Pharmacy Questions	Practice	NO	YES	1	3	3	TRUE
218	Practical Pharmacy Questions	Practice	NO	YES	1	2	4	FALSE
219	Practical Pharmacy Questions	Biology	NO	YES	2	1,2	1,2	TRUE
220	Practical Pharmacy Questions	Practice	NO	YES	1	5	5	TRUE
221	Practical Pharmacy Questions	Biology	NO	YES	1	2	2	TRUE
222	Practical Pharmacy Questions	Biology	NO	YES	1	non-answerable	1	FALSE
223	Practical Pharmacy Questions	Practice	NO	YES	1	3	3	TRUE
224	Practical Pharmacy Questions	Biology	NO	YES	2	non-answerable	2,3	FALSE
225	Practical Pharmacy Questions	Practice	NO	YES	1	non-answerable	5	FALSE
226	Practical Pharmacy Questions	Practice	YES	NO	1	1	1	TRUE
227	Practical Pharmacy Questions	Hygiene	NO	NO	1	non-answerable	5	FALSE
228	Practical Pharmacy Questions	Practice	NO	YES	2	3,4	3,4	TRUE
229	Practical Pharmacy Questions	Hygiene	NO	YES	2	3,4	3,4	TRUE
230	Practical Pharmacy Questions	Practice	NO	YES	1	4	4	TRUE
231	Practical Pharmacy Questions	Hygiene	NO	YES	1	3	3	TRUE
232	Practical Pharmacy Questions	Practice	NO	YES	1	1	1	TRUE
233	Practical Pharmacy Questions	Hygiene	NO	YES	1	non-answerable	4	FALSE
234	Practical Pharmacy Questions	Hygiene	NO	YES	2	1,2	1,2	TRUE
235	Practical Pharmacy Questions	Practice	NO	YES	1	2	2	TRUE
236	Practical Pharmacy Questions	Practice	NO	YES	1	3	3	TRUE
237	Practical Pharmacy Questions	Hygiene	NO	YES	2	1,4	1,4	TRUE
238	Practical Pharmacy Questions	Hygiene	NO	NO	1	non-answerable	2	FALSE
239	Practical Pharmacy Questions	Practice	NO	NO	1	2	2	TRUE
240	Practical Pharmacy Questions	Practice	NO	NO	1	3	3	TRUE
241	Practical Pharmacy Questions	Hygiene	NO	NO	1	4	4	TRUE
242	Practical Pharmacy Questions	Practice	NO	NO	1	5	5	TRUE
243	Practical Pharmacy Questions	Hygiene	NO	NO	2	non-answerable	1,4	FALSE
244	Practical Pharmacy Questions	Practice	NO	NO	1	3	3	TRUE
245	Practical Pharmacy Questions	Hygiene	NO	NO	1	5	5	TRUE
246	Practical Pharmacy Questions	Pharmacology	NO	YES	2	1,5	1,5	TRUE
247	Practical Pharmacy Questions	Practice	NO	YES	2	1,4	1,4	TRUE
248	Practical Pharmacy Questions	Pharmacology	NO	YES	1	3	3	TRUE
249	Practical Pharmacy Questions	Practice	NO	YES	2	1,2	2,4	FALSE
250	Practical Pharmacy Questions	Practice	NO	YES	1	4	4	TRUE
251	Practical Pharmacy Questions	Pharmacology	NO	YES	2	1,2	1,2	TRUE
252	Practical Pharmacy Questions	Practice	NO	YES	2	1,5	1,5	TRUE
253	Practical Pharmacy Questions	Pharmacology	NO	YES	1	5	5	TRUE
254	Practical Pharmacy Questions	Practice	NO	YES	2	1,2	1,2	TRUE
255	Practical Pharmacy Questions	Pharmacology	NO	YES	2	1,5	1,5	TRUE
256	Practical Pharmacy Questions	Pharmacology	NO	YES	2	3,5	3,5	TRUE
257	Practical Pharmacy Questions	Practice	NO	YES	1	2	2	TRUE
258	Practical Pharmacy Questions	Pharmacology	NO	YES	2	2,4	2,4	TRUE
259	Practical Pharmacy Questions	Practice	NO	YES	2	1,2	1,2	TRUE
260	Practical Pharmacy Questions	Practice	NO	YES	2	1,4	1,4	TRUE
261	Practical Pharmacy Questions	Pharmacology	NO	YES	1	4	4	TRUE
262	Practical Pharmacy Questions	Practice	NO	YES	2	2,3	2,3	TRUE
263	Practical Pharmacy Questions	Pharmacology	NO	YES	1	5	5	TRUE
264	Practical Pharmacy Questions	Practice	NO	NO	2	2,3	2,3	TRUE
265	Practical Pharmacy Questions	Pharmaceutics	NO	NO	1	4	4	TRUE
266	Practical Pharmacy Questions	Pharmaceutics	NO	YES	1	5	5	TRUE
267	Practical Pharmacy Questions	Practice	NO	YES	1	4	1	FALSE
268	Practical Pharmacy Questions	Practice	NO	YES	1	4	4	TRUE
269	Practical Pharmacy Questions	Pharmaceutics	YES	YES	1	3	2	FALSE
270	Practical Pharmacy Questions	Pharmaceutics	YES	YES	1	3	5	FALSE
271	Practical Pharmacy Questions	Practice	NO	YES	2	1,3	3,4	FALSE
272	Practical Pharmacy Questions	Pharmaceutics	NO	YES	2	3,4	3,4	TRUE
273	Practical Pharmacy Questions	Pharmacology	NO	YES	2	1,4	1,4	TRUE
274	Practical Pharmacy Questions	Practice	NO	YES	2	3,5	1,5	FALSE
275	Practical Pharmacy Questions	Practice	NO	YES	1	5	5	TRUE
276	Practical Pharmacy Questions	Practice	NO	YES	1	4	4	TRUE
277	Practical Pharmacy Questions	Pharmaceutics	NO	YES	2	non-answerable	3,4	FALSE
278	Practical Pharmacy Questions	Practice	NO	YES	2	1,3	1,3	TRUE
279	Practical Pharmacy Questions	Pharmaceutics	NO	YES	2	1,2	1,2	TRUE
280	Practical Pharmacy Questions	Pharmaceutics	NO	YES	1	3	3	TRUE
281	Practical Pharmacy Questions	Practice	NO	YES	1	5	5	TRUE
282	Practical Pharmacy Questions	Practice	NO	YES	1	4	5	FALSE
283	Practical Pharmacy Questions	Pharmaceutics	NO	YES	2	3,4	3,4	TRUE
284	Practical Pharmacy Questions	Practice	NO	YES	2	4,5	4,5	TRUE
285	Practical Pharmacy Questions	Pharmaceutics	NO	YES	2	1,2	1,2	TRUE
286	Practical Pharmacy Questions	Pathobiology	NO	YES	1	5	5	TRUE
287	Practical Pharmacy Questions	Practice	NO	YES	1	2	1	FALSE
288	Practical Pharmacy Questions	Practice	NO	YES	2	1,3	1,3	TRUE
289	Practical Pharmacy Questions	Pathobiology	NO	YES	2	3,5	3,5	TRUE
290	Practical Pharmacy Questions	Pathobiology	NO	YES	2	1,4	1,5	FALSE
291	Practical Pharmacy Questions	Practice	NO	YES	2	3,4	2,4	FALSE
292	Practical Pharmacy Questions	Pathobiology	NO	YES	2	1,3	3,4	FALSE
293	Practical Pharmacy Questions	Practice	NO	YES	2	2,3	2,3	TRUE
294	Practical Pharmacy Questions	Pathobiology	NO	YES	2	1,2	1,2	TRUE
295	Practical Pharmacy Questions	Practice	NO	YES	1	1	4	FALSE
296	Practical Pharmacy Questions	Practice	NO	YES	2	2,4	2,4	TRUE
297	Practical Pharmacy Questions	Pathobiology	NO	YES	2	2,4	2,4	TRUE
298	Practical Pharmacy Questions	Pathobiology	NO	YES	2	1,5	1,5	TRUE
299	Practical Pharmacy Questions	Practice	NO	YES	2	1,2	2,4	FALSE
300	Practical Pharmacy Questions	Pathobiology	NO	YES	2	3,5	3,5	TRUE
301	Practical Pharmacy Questions	Practice	NO	YES	2	2,3	2,3	TRUE
302	Practical Pharmacy Questions	Pathobiology	NO	YES	2	1,4	1,4	TRUE
303	Practical Pharmacy Questions	Practice	NO	YES	2	2,4	2,4	TRUE
304	Practical Pharmacy Questions	Pathobiology	NO	NO	1	4	4	TRUE
305	Practical Pharmacy Questions	Practice	NO	NO	2	2,4	2,4	TRUE
306	Practical Pharmacy Questions	Practice	NO	YES	1	3	3	TRUE
307	Practical Pharmacy Questions	Regulations	NO	YES	2	1,4	1,4	TRUE
308	Practical Pharmacy Questions	Practice	NO	YES	1	2	2	TRUE
309	Practical Pharmacy Questions	Regulations	NO	YES	2	1,5	1,5	TRUE
310	Practical Pharmacy Questions	Regulations	NO	YES	2	3,4	3,4	TRUE
311	Practical Pharmacy Questions	Practice	NO	YES	2	2,4	4,5	FALSE
312	Practical Pharmacy Questions	Practice	NO	YES	1	1	1	TRUE
313	Practical Pharmacy Questions	Regulations	NO	YES	2	1,3	1,3	TRUE
314	Practical Pharmacy Questions	Practice	NO	YES	2	1,4	1,4	TRUE
315	Practical Pharmacy Questions	Regulations	NO	YES	2	1,5	1,5	TRUE
316	Practical Pharmacy Questions	Practice	NO	YES	2	3,4	4,5	FALSE
317	Practical Pharmacy Questions	Regulations	NO	YES	1	1	5	FALSE
318	Practical Pharmacy Questions	Practice	NO	YES	2	3,4	3,4	TRUE
319	Practical Pharmacy Questions	Regulations	NO	YES	2	1,4	1,4	TRUE
320	Practical Pharmacy Questions	Practice	NO	YES	1	2	1	FALSE
321	Practical Pharmacy Questions	Regulations	NO	YES	2	1,3	1,3	TRUE
322	Practical Pharmacy Questions	Practice	NO	YES	2	2,3	2,3	TRUE
323	Practical Pharmacy Questions	Regulations	NO	YES	2	1,3	1,3	TRUE
324	Practical Pharmacy Questions	Practice	NO	YES	2	2,5	2,5	TRUE
325	Practical Pharmacy Questions	Regulations	NO	YES	2	2,5	3,5	FALSE
326	Practical Pharmacy Questions	Practice	NO	YES	2	1,4	1,2	FALSE
327	Practical Pharmacy Questions	Practice	NO	YES	2	1,5	1,5	TRUE
328	Practical Pharmacy Questions	Practice	NO	YES	2	non-answerable	Undefined	-
329	Practical Pharmacy Questions	Practice	NO	YES	1	1	1	TRUE
330	Practical Pharmacy Questions	Practice	NO	YES	2	1,3	3,4	FALSE
331	Practical Pharmacy Questions	Practice	NO	YES	1	2	2	TRUE
332	Practical Pharmacy Questions	Practice	NO	YES	2	1,3	1,4	FALSE
333	Practical Pharmacy Questions	Practice	NO	YES	2	2,3	2,3	TRUE
334	Practical Pharmacy Questions	Practice	NO	NO	1	4	4	TRUE
335	Practical Pharmacy Questions	Practice	NO	NO	1	1	4	FALSE
336	Practical Pharmacy Questions	Practice	NO	YES	1	2	2	TRUE
337	Practical Pharmacy Questions	Practice	NO	YES	2	non-answerable	2,4	FALSE
338	Practical Pharmacy Questions	Practice	NO	YES	2	2,4	2,4	TRUE
339	Practical Pharmacy Questions	Practice	NO	NO	2	1,4	1,4	TRUE
340	Practical Pharmacy Questions	Practice	NO	NO	2	3,5	2,3	FALSE
341	Practical Pharmacy Questions	Practice	YES	NO	1	3	5	FALSE
342	Practical Pharmacy Questions	Practice	YES	YES	1	4	4	TRUE
343	Practical Pharmacy Questions	Practice	YES	YES	1	3	3	TRUE
344	Practical Pharmacy Questions	Practice	NO	YES	1	5	5	TRUE
345	Practical Pharmacy Questions	Practice	NO	YES	1	non-answerable	3	FALSE

## Sheet: The　108th JNEP
No	Type	Field	Calculation Questions (Yes: the question requiring a calculation No: the question not requiring a calculation)	Case Questions (Yes: the question in a clinical case No: the question not in a clinical case)	Number of Answers	GPT-4’s Answer	Correct Answer	Judgement
1	Essential Questions	Physics	NO	NO	1	non-answerable	2	FALSE
2	Essential Questions	Physics	NO	NO	1	non-answerable	3	FALSE
3	Essential Questions	Physics	NO	NO	1	1	1	TRUE
4	Essential Questions	Physics	NO	NO	1	1	5	FALSE
5	Essential Questions	Physics	NO	NO	1	3	4	FALSE
6	Essential Questions	Chemistry	NO	NO	1	non-answerable	4	FALSE
7	Essential Questions	Chemistry	NO	NO	1	non-answerable	2	FALSE
8	Essential Questions	Chemistry	NO	NO	1	2	1	FALSE
9	Essential Questions	Chemistry	NO	NO	1	non-answerable	4	FALSE
10	Essential Questions	Chemistry	NO	NO	1	5	5	TRUE
11	Essential Questions	Biology	NO	NO	1	non-answerable	4	FALSE
12	Essential Questions	Biology	NO	NO	1	non-answerable	5	FALSE
13	Essential Questions	Biology	NO	NO	1	non-answerable	5	FALSE
14	Essential Questions	Biology	NO	NO	1	3	3	TRUE
15	Essential Questions	Biology	NO	NO	1	3	3	TRUE
16	Essential Questions	Hygiene	NO	NO	1	2	2	TRUE
17	Essential Questions	Hygiene	NO	NO	1	non-answerable	5	FALSE
18	Essential Questions	Hygiene	NO	NO	1	4	4	TRUE
19	Essential Questions	Hygiene	NO	NO	1	1	1	TRUE
20	Essential Questions	Hygiene	NO	NO	1	5	5	TRUE
21	Essential Questions	Hygiene	NO	NO	1	5	5	TRUE
22	Essential Questions	Hygiene	YES	NO	1	5	5	TRUE
23	Essential Questions	Hygiene	NO	NO	1	1	3	FALSE
24	Essential Questions	Hygiene	NO	NO	1	2	2	TRUE
25	Essential Questions	Hygiene	NO	NO	1	3	3	TRUE
26	Essential Questions	Pharmacology	NO	NO	1	2	2	TRUE
27	Essential Questions	Pharmacology	NO	NO	1	1	4	FALSE
28	Essential Questions	Pharmacology	NO	NO	1	5	5	TRUE
29	Essential Questions	Pharmacology	NO	NO	1	non-answerable	2	FALSE
30	Essential Questions	Pharmacology	NO	NO	1	2	2	TRUE
31	Essential Questions	Pharmacology	NO	NO	1	1	1	TRUE
32	Essential Questions	Pharmacology	NO	NO	1	3	3	TRUE
33	Essential Questions	Pharmacology	NO	NO	1	3	3	TRUE
34	Essential Questions	Pharmacology	NO	NO	1	1	1	TRUE
35	Essential Questions	Pharmacology	NO	NO	1	1	1	TRUE
36	Essential Questions	Pharmacology	NO	NO	1	2	2	TRUE
37	Essential Questions	Pharmacology	NO	NO	1	3	4	FALSE
38	Essential Questions	Pharmacology	NO	NO	1	4	4	TRUE
39	Essential Questions	Pharmacology	NO	NO	1	3	3	TRUE
40	Essential Questions	Pharmacology	NO	NO	1	3	3	TRUE
41	Essential Questions	Pharmaceutics	NO	NO	1	5	5	TRUE
42	Essential Questions	Pharmaceutics	NO	NO	1	2	2	TRUE
43	Essential Questions	Pharmaceutics	NO	NO	1	5	5	TRUE
44	Essential Questions	Pharmaceutics	NO	NO	1	non-answerable	1	FALSE
45	Essential Questions	Pharmaceutics	NO	NO	1	1	1	TRUE
46	Essential Questions	Pharmaceutics	NO	NO	1	5	5	TRUE
47	Essential Questions	Pharmaceutics	NO	NO	1	4	4	TRUE
48	Essential Questions	Pharmaceutics	NO	NO	1	2	2	TRUE
49	Essential Questions	Pharmaceutics	NO	NO	1	5	3	FALSE
50	Essential Questions	Pharmaceutics	NO	NO	1	4	4	TRUE
51	Essential Questions	Pharmaceutics	NO	NO	1	4	4	TRUE
52	Essential Questions	Pharmaceutics	NO	NO	1	2	2	TRUE
53	Essential Questions	Pharmaceutics	NO	NO	1	3	3	TRUE
54	Essential Questions	Pharmaceutics	NO	NO	1	3	3	TRUE
55	Essential Questions	Pharmaceutics	NO	NO	1	1	1	TRUE
56	Essential Questions	Pathobiology	NO	NO	1	3	3	TRUE
57	Essential Questions	Pathobiology	NO	NO	1	3	3	TRUE
58	Essential Questions	Pathobiology	NO	NO	1	5	2	FALSE
59	Essential Questions	Pathobiology	NO	NO	1	3	5	FALSE
60	Essential Questions	Pathobiology	NO	NO	1	1	1	TRUE
61	Essential Questions	Pathobiology	NO	NO	1	1	1	TRUE
62	Essential Questions	Pathobiology	NO	NO	1	4	4	TRUE
63	Essential Questions	Pathobiology	NO	NO	1	4	4	TRUE
64	Essential Questions	Pathobiology	NO	NO	1	5	5	TRUE
65	Essential Questions	Pathobiology	NO	NO	1	2	2	TRUE
66	Essential Questions	Pathobiology	NO	NO	1	5	1	FALSE
67	Essential Questions	Pathobiology	NO	NO	1	4	4	TRUE
68	Essential Questions	Pathobiology	NO	NO	1	3	3	TRUE
69	Essential Questions	Pathobiology	NO	NO	1	4	4	TRUE
70	Essential Questions	Pathobiology	NO	NO	1	4	4	TRUE
71	Essential Questions	Regulations	NO	NO	1	3	3	TRUE
72	Essential Questions	Regulations	NO	NO	1	2	2	TRUE
73	Essential Questions	Regulations	NO	NO	1	3	3	TRUE
74	Essential Questions	Regulations	NO	NO	1	3	4	FALSE
75	Essential Questions	Regulations	NO	NO	1	1	1	TRUE
76	Essential Questions	Regulations	NO	NO	1	2	2	TRUE
77	Essential Questions	Regulations	NO	NO	1	4	4	TRUE
78	Essential Questions	Regulations	NO	NO	1	3	3	TRUE
79	Essential Questions	Regulations	NO	NO	1	4	4	TRUE
80	Essential Questions	Regulations	NO	NO	1	3	3	TRUE
81	Essential Questions	Practice	NO	NO	1	5	5	TRUE
82	Essential Questions	Practice	NO	NO	1	1	5	FALSE
83	Essential Questions	Practice	NO	NO	1	1	1	TRUE
84	Essential Questions	Practice	NO	NO	1	3	3	TRUE
85	Essential Questions	Practice	NO	NO	1	2	1	FALSE
86	Essential Questions	Practice	NO	NO	1	4	4	TRUE
87	Essential Questions	Practice	NO	NO	1	3	3	TRUE
88	Essential Questions	Practice	NO	NO	1	2	2	TRUE
89	Essential Questions	Practice	NO	NO	1	5	3	FALSE
90	Essential Questions	Practice	NO	NO	1	1	1	TRUE
91	Pharmacy Theory Questions	Physics	NO	NO	2	1,5	1,5	TRUE
92	Pharmacy Theory Questions	Physics	NO	NO	1	5	5	TRUE
93	Pharmacy Theory Questions	Physics	NO	NO	2	1,5	4,5	FALSE
94	Pharmacy Theory Questions	Physics	NO	NO	2	4,5	4,5	TRUE
95	Pharmacy Theory Questions	Physics	YES	NO	1	3	3	TRUE
96	Pharmacy Theory Questions	Physics	YES	NO	1	2	2	TRUE
97	Pharmacy Theory Questions	Physics	NO	NO	2	1,5	1,3	FALSE
98	Pharmacy Theory Questions	Physics	NO	NO	2	3,5	3,4	FALSE
99	Pharmacy Theory Questions	Physics	NO	NO	2	non-answerable	4,5	FALSE
100	Pharmacy Theory Questions	Physics	NO	NO	2	3,4	3,4	TRUE
101	Pharmacy Theory Questions	Chemistry	NO	NO	2	non-answerable	1,2	FALSE
102	Pharmacy Theory Questions	Chemistry	NO	NO	2	non-answerable	2,5	FALSE
103	Pharmacy Theory Questions	Chemistry	NO	NO	1	non-answerable	2	FALSE
104	Pharmacy Theory Questions	Chemistry	NO	NO	2	non-answerable	1,4	FALSE
105	Pharmacy Theory Questions	Chemistry	NO	NO	2	non-answerable	1,4	FALSE
106	Pharmacy Theory Questions	Chemistry	NO	YES	1	non-answerable	2	FALSE
107	Pharmacy Theory Questions	Chemistry	NO	NO	2	non-answerable	4,5	FALSE
108	Pharmacy Theory Questions	Chemistry	NO	NO	2	non-answerable	2,3	FALSE
109	Pharmacy Theory Questions	Chemistry	NO	NO	1	non-answerable	1	FALSE
110	Pharmacy Theory Questions	Biology	NO	NO	2	3,5	3,5	TRUE
111	Pharmacy Theory Questions	Biology	NO	NO	2	3,5	3,5	TRUE
112	Pharmacy Theory Questions	Biology	NO	NO	2	non-answerable	1,4	FALSE
113	Pharmacy Theory Questions	Biology	NO	NO	1	non-answerable	3	FALSE
114	Pharmacy Theory Questions	Biology	NO	NO	1	non-answerable	3	FALSE
115	Pharmacy Theory Questions	Biology	NO	NO	2	1,5	1,5	TRUE
116	Pharmacy Theory Questions	Biology	NO	NO	2	3,4	3,4	TRUE
117	Pharmacy Theory Questions	Biology	NO	NO	2	non-answerable	1,5	FALSE
118	Pharmacy Theory Questions	Biology	NO	NO	2	2,5	2,5	TRUE
119	Pharmacy Theory Questions	Chemistry	NO	NO	1	non-answerable	4	FALSE
120	Pharmacy Theory Questions	Biology	NO	NO	2	2,5	2,5	TRUE
121	Pharmacy Theory Questions	Hygiene	NO	NO	2	3,4	2,4	FALSE
122	Pharmacy Theory Questions	Hygiene	NO	NO	1	non-answerable	4	FALSE
123	Pharmacy Theory Questions	Hygiene	NO	NO	1	non-answerable	4	FALSE
124	Pharmacy Theory Questions	Hygiene	NO	NO	2	1,3	1,3	TRUE
125	Pharmacy Theory Questions	Hygiene	NO	NO	1	1,3	3	FALSE
126	Pharmacy Theory Questions	Hygiene	NO	NO	1	3,4	5	FALSE
127	Pharmacy Theory Questions	Hygiene	NO	NO	1	non-answerable	3	FALSE
128	Pharmacy Theory Questions	Hygiene	NO	NO	1	non-answerable	3	FALSE
129	Pharmacy Theory Questions	Hygiene	NO	NO	2	2,5	2,5	TRUE
130	Pharmacy Theory Questions	Hygiene	NO	NO	2	non-answerable	1,4	FALSE
131	Pharmacy Theory Questions	Hygiene	NO	NO	2	1,5	1,5	TRUE
132	Pharmacy Theory Questions	Hygiene	NO	NO	2	1,3	1,3	TRUE
133	Pharmacy Theory Questions	Hygiene	NO	NO	2	3,4	3,4	TRUE
134	Pharmacy Theory Questions	Hygiene	NO	NO	1	2	2	TRUE
135	Pharmacy Theory Questions	Hygiene	NO	NO	2	3,5	3,5	TRUE
136	Pharmacy Theory Questions	Hygiene	NO	NO	2	1,2	1,2	TRUE
137	Pharmacy Theory Questions	Hygiene	NO	NO	2	1,3	1,3	TRUE
138	Pharmacy Theory Questions	Hygiene	NO	NO	2	2,4	2,4	TRUE
139	Pharmacy Theory Questions	Hygiene	NO	NO	1	non-answerable	5	FALSE
140	Pharmacy Theory Questions	Hygiene	YES	NO	1	2	4	FALSE
141	Pharmacy Theory Questions	Regulations	NO	NO	1	5	5	TRUE
142	Pharmacy Theory Questions	Regulations	NO	NO	2	2,4	2,4	TRUE
143	Pharmacy Theory Questions	Regulations	NO	NO	2	1,3	1,3	TRUE
144	Pharmacy Theory Questions	Regulations	NO	NO	2	2,3	2,4	FALSE
145	Pharmacy Theory Questions	Regulations	NO	NO	2	1,4	1,4	TRUE
146	Pharmacy Theory Questions	Regulations	NO	NO	2	1,2	1,3	FALSE
147	Pharmacy Theory Questions	Regulations	NO	NO	1	2	2	TRUE
148	Pharmacy Theory Questions	Regulations	NO	NO	2	1,2	1,3	FALSE
149	Pharmacy Theory Questions	Regulations	NO	NO	2	1,4	1,4	TRUE
150	Pharmacy Theory Questions	Regulations	NO	NO	1	5	5	TRUE
151	Pharmacy Theory Questions	Pharmacology	NO	NO	2	2,5	2,5	TRUE
152	Pharmacy Theory Questions	Pharmacology	NO	NO	2	1,3	1,3	TRUE
153	Pharmacy Theory Questions	Pharmacology	NO	NO	2	1,5	1,5	TRUE
154	Pharmacy Theory Questions	Pharmacology	NO	NO	2	3,5	3,5	TRUE
155	Pharmacy Theory Questions	Pharmacology	NO	NO	2	1,5	1,5	TRUE
156	Pharmacy Theory Questions	Pharmacology	NO	NO	2	1,2	2,3	FALSE
157	Pharmacy Theory Questions	Pharmacology	NO	YES	2	4,5	3,5	FALSE
158	Pharmacy Theory Questions	Pharmacology	NO	YES	2	1,2	1,3	FALSE
159	Pharmacy Theory Questions	Pharmacology	NO	YES	2	1,4	1,4	TRUE
160	Pharmacy Theory Questions	Pharmacology	NO	YES	2	non-answerable	4,5	FALSE
161	Pharmacy Theory Questions	Pharmacology	NO	NO	2	4,5	2,4	FALSE
162	Pharmacy Theory Questions	Pharmacology	NO	NO	2	2,5	2,5	TRUE
163	Pharmacy Theory Questions	Pharmacology	NO	NO	2	1,3	1,3	TRUE
164	Pharmacy Theory Questions	Pharmacology	NO	NO	2	2,5	2,5	TRUE
165	Pharmacy Theory Questions	Pharmacology	NO	NO	2	3,5	3,5	TRUE
166	Pharmacy Theory Questions	Pharmacology	NO	NO	2	non-answerable	1,5	FALSE
167	Pharmacy Theory Questions	Pharmacology	NO	NO	2	2,5	2,5	TRUE
168	Pharmacy Theory Questions	Pharmaceutics	NO	NO	1	4	4	TRUE
169	Pharmacy Theory Questions	Pharmaceutics	NO	NO	2	3,4	4,5	FALSE
170	Pharmacy Theory Questions	Pharmaceutics	NO	NO	2	1,2	1,2	TRUE
171	Pharmacy Theory Questions	Pharmaceutics	NO	NO	2	2,4	3,4	FALSE
172	Pharmacy Theory Questions	Pharmaceutics	NO	NO	2	3,4	3,4	TRUE
173	Pharmacy Theory Questions	Pharmaceutics	YES	NO	1	2	5	FALSE
174	Pharmacy Theory Questions	Pharmaceutics	NO	NO	2	1,5	1,5	TRUE
175	Pharmacy Theory Questions	Pharmaceutics	NO	NO	2	non-answerable	2,4	FALSE
176	Pharmacy Theory Questions	Pharmaceutics	NO	NO	2	non-answerable	1,4	FALSE
177	Pharmacy Theory Questions	Pharmaceutics	NO	NO	2	2,3	2,3	TRUE
178	Pharmacy Theory Questions	Pharmaceutics	NO	NO	2	1,4	1,4	TRUE
179	Pharmacy Theory Questions	Pharmaceutics	NO	NO	2	3,4	3,4	TRUE
180	Pharmacy Theory Questions	Pharmaceutics	NO	NO	2	4,5	1,5	FALSE
181	Pharmacy Theory Questions	Pharmaceutics	NO	NO	2	2,4	2,4	TRUE
182	Pharmacy Theory Questions	Pharmaceutics	NO	NO	1	non-answerable	5	FALSE
183	Pharmacy Theory Questions	Pathobiology	NO	NO	2	3,4	3,5	FALSE
184	Pharmacy Theory Questions	Pathobiology	NO	NO	2	1,2	2,4	FALSE
185	Pharmacy Theory Questions	Pathobiology	NO	NO	1	3	3	TRUE
186	Pharmacy Theory Questions	Pathobiology	NO	NO	1	1	1	TRUE
187	Pharmacy Theory Questions	Pathobiology	NO	NO	1	3	3	TRUE
188	Pharmacy Theory Questions	Pathobiology	NO	NO	2	4,5	4,5	TRUE
189	Pharmacy Theory Questions	Pathobiology	NO	NO	2	2,3	2,3	TRUE
190	Pharmacy Theory Questions	Pathobiology	NO	YES	2	1,4	1,4	TRUE
191	Pharmacy Theory Questions	Pathobiology	NO	NO	2	2,5	2,5	TRUE
192	Pharmacy Theory Questions	Pathobiology	NO	NO	2	1,3	1,3	TRUE
193	Pharmacy Theory Questions	Pathobiology	NO	NO	2	2,4	2,4	TRUE
194	Pharmacy Theory Questions	Pathobiology	NO	NO	2	non-answerable	1,4	FALSE
195	Pharmacy Theory Questions	Pathobiology	NO	NO	2	1,3	1,3	TRUE
196	Practical Pharmacy Questions	Practice	NO	YES	1	4	4	TRUE
197	Practical Pharmacy Questions	Physics	NO	YES	1	1	1	TRUE
198	Practical Pharmacy Questions	Practice	NO	YES	1	1	2	FALSE
199	Practical Pharmacy Questions	Physics	NO	YES	2	2,5	2,4	FALSE
200	Practical Pharmacy Questions	Practice	YES	YES	1	2	1	FALSE
201	Practical Pharmacy Questions	Physics	NO	YES	1	4	4	TRUE
202	Practical Pharmacy Questions	Practice	NO	YES	1	non-answerable	2	FALSE
203	Practical Pharmacy Questions	Physics	YES	YES	1	non-answerable	3	FALSE
204	Practical Pharmacy Questions	Practice	NO	YES	1	non-answerable	1	FALSE
205	Practical Pharmacy Questions	Physics	NO	YES	1	non-answerable	1	FALSE
206	Practical Pharmacy Questions	Practice	NO	YES	1	5	5	TRUE
207	Practical Pharmacy Questions	Chemistry	NO	YES	1	non-answerable	4	FALSE
208	Practical Pharmacy Questions	Practice	NO	YES	1	5	5	TRUE
209	Practical Pharmacy Questions	Chemistry	NO	YES	1	non-answerable	1	FALSE
210	Practical Pharmacy Questions	Practice	NO	YES	2	2,4	3,4	FALSE
211	Practical Pharmacy Questions	Chemistry	NO	YES	1	non-answerable	5	FALSE
212	Practical Pharmacy Questions	Practice	NO	YES	1	3	5	FALSE
213	Practical Pharmacy Questions	Chemistry	NO	YES	1	non-answerable	4	FALSE
214	Practical Pharmacy Questions	Chemistry	NO	YES	1	non-answerable	5	FALSE
215	Practical Pharmacy Questions	Practice	NO	YES	1	4	4	TRUE
216	Practical Pharmacy Questions	Chemistry	NO	YES	1	non-answerable	3	FALSE
217	Practical Pharmacy Questions	Practice	NO	YES	1	5	5	TRUE
218	Practical Pharmacy Questions	Practice	NO	YES	2	1,5	1,5	TRUE
219	Practical Pharmacy Questions	Chemistry	NO	YES	2	non-answerable	3,5	FALSE
220	Practical Pharmacy Questions	Practice	NO	YES	1	3	3	TRUE
221	Practical Pharmacy Questions	Chemistry	NO	YES	2	1,5	1,5	TRUE
222	Practical Pharmacy Questions	Practice	NO	YES	1	3	3	TRUE
223	Practical Pharmacy Questions	Chemistry	NO	YES	2	1,5	4,5	FALSE
224	Practical Pharmacy Questions	Practice	NO	YES	1	3	3	TRUE
225	Practical Pharmacy Questions	Chemistry	NO	YES	1	non-answerable	3	FALSE
226	Practical Pharmacy Questions	Hygiene	YES	NO	1	3	3	TRUE
227	Practical Pharmacy Questions	Practice	NO	NO	1	non-answerable	4	FALSE
228	Practical Pharmacy Questions	Hygiene	NO	YES	2	1,2	1,2	TRUE
229	Practical Pharmacy Questions	Practice	NO	YES	2	3,5	2,3	FALSE
230	Practical Pharmacy Questions	Hygiene	NO	YES	1	4	4	TRUE
231	Practical Pharmacy Questions	Practice	NO	YES	2	3,4	3,4	TRUE
232	Practical Pharmacy Questions	Practice	NO	YES	1	4	4	TRUE
233	Practical Pharmacy Questions	Hygiene	NO	YES	2	2,3	2,3	TRUE
234	Practical Pharmacy Questions	Practice	NO	YES	2	2,5	2,5	TRUE
235	Practical Pharmacy Questions	Hygiene	NO	YES	1	2	2	TRUE
236	Practical Pharmacy Questions	Practice	NO	YES	2	1,4	1,4	TRUE
237	Practical Pharmacy Questions	Hygiene	NO	YES	2	3,5	3,5	TRUE
238	Practical Pharmacy Questions	Hygiene	NO	YES	2	non-answerable	1,4	FALSE
239	Practical Pharmacy Questions	Practice	NO	YES	1	2	2	TRUE
240	Practical Pharmacy Questions	Hygiene	NO	YES	1	non-answerable	2	FALSE
241	Practical Pharmacy Questions	Practice	NO	YES	2	2,5	2,5	TRUE
242	Practical Pharmacy Questions	Practice	NO	NO	1	5	5	TRUE
243	Practical Pharmacy Questions	Hygiene	NO	NO	1	1	1	TRUE
244	Practical Pharmacy Questions	Hygiene	NO	YES	2	1,2	1,2	TRUE
245	Practical Pharmacy Questions	Practice	NO	YES	1	1	1	TRUE
246	Practical Pharmacy Questions	Pharmacology	NO	YES	1	non-answerable	5	FALSE
247	Practical Pharmacy Questions	Practice	NO	YES	1	2	2	TRUE
248	Practical Pharmacy Questions	Practice	NO	YES	1	2	2	TRUE
249	Practical Pharmacy Questions	Pharmacology	NO	YES	2	2,3	2,4	FALSE
250	Practical Pharmacy Questions	Pharmacology	NO	YES	2	3,5	3,5	TRUE
251	Practical Pharmacy Questions	Practice	NO	YES	1	1	2	FALSE
252	Practical Pharmacy Questions	Practice	NO	YES	2	1,4	1,4	TRUE
253	Practical Pharmacy Questions	Pharmacology	NO	YES	2	1,4	1,4	TRUE
254	Practical Pharmacy Questions	Pharmacology	NO	YES	2	2,3	2,3	TRUE
255	Practical Pharmacy Questions	Practice	NO	YES	2	1,4	1,4	TRUE
256	Practical Pharmacy Questions	Practice	NO	YES	1	3	3	TRUE
257	Practical Pharmacy Questions	Pharmacology	NO	YES	1	4	4	TRUE
258	Practical Pharmacy Questions	Practice	NO	YES	1	1	1	TRUE
259	Practical Pharmacy Questions	Pharmacology	NO	YES	1	3	3	TRUE
260	Practical Pharmacy Questions	Pharmacology	NO	YES	2	2,3	2,3	TRUE
261	Practical Pharmacy Questions	Practice	NO	YES	2	3,5	3,5	TRUE
262	Practical Pharmacy Questions	Pharmacology	NO	YES	2	1,4	2,4	FALSE
263	Practical Pharmacy Questions	Practice	NO	YES	2	4,5	4,5	TRUE
264	Practical Pharmacy Questions	Pharmacology	NO	YES	2	1,2	1,5	FALSE
265	Practical Pharmacy Questions	Practice	NO	YES	2	1,4	1,4	TRUE
266	Practical Pharmacy Questions	Practice	NO	YES	2	2,5	2,5	TRUE
267	Practical Pharmacy Questions	Pharmaceutics	YES	YES	1	2	4	FALSE
268	Practical Pharmacy Questions	Pharmaceutics	NO	YES	1	3	3	TRUE
269	Practical Pharmacy Questions	Practice	NO	YES	1	5	5	TRUE
270	Practical Pharmacy Questions	Practice	NO	YES	1	1	1	TRUE
271	Practical Pharmacy Questions	Pharmaceutics	NO	YES	1	5	5	TRUE
272	Practical Pharmacy Questions	Pharmaceutics	NO	YES	1	non-answerable	4	FALSE
273	Practical Pharmacy Questions	Practice	NO	YES	1	non-answerable	3	FALSE
274	Practical Pharmacy Questions	Pharmaceutics	YES	YES	1	3	3	TRUE
275	Practical Pharmacy Questions	Practice	NO	YES	1	2	2	TRUE
276	Practical Pharmacy Questions	Practice	NO	YES	1	2	2	TRUE
277	Practical Pharmacy Questions	Pharmaceutics	NO	YES	1	5	4	FALSE
278	Practical Pharmacy Questions	Pharmaceutics	NO	YES	2	1,2	1,3	FALSE
279	Practical Pharmacy Questions	Practice	NO	YES	1	4	4	TRUE
280	Practical Pharmacy Questions	Practice	NO	YES	2	1,3	3,5	FALSE
281	Practical Pharmacy Questions	Pharmaceutics	NO	YES	1	non-answerable	4	FALSE
282	Practical Pharmacy Questions	Practice	NO	YES	2	3,4	3,4	TRUE
283	Practical Pharmacy Questions	Pharmaceutics	NO	YES	1	1	1	TRUE
284	Practical Pharmacy Questions	Practice	NO	YES	2	3,5	3,5	TRUE
285	Practical Pharmacy Questions	Pharmaceutics	NO	YES	2	2,5	2,5	TRUE
286	Practical Pharmacy Questions	Practice	NO	YES	2	2,4	2,4	TRUE
287	Practical Pharmacy Questions	Pathobiology	NO	YES	2	2,3	3,4	FALSE
288	Practical Pharmacy Questions	Practice	NO	YES	2	1,2	2,3	FALSE
289	Practical Pharmacy Questions	Pathobiology	NO	YES	2	1,2	1,2	TRUE
290	Practical Pharmacy Questions	Pathobiology	NO	YES	2	1,2	2,3	FALSE
291	Practical Pharmacy Questions	Practice	NO	YES	1	2	2	TRUE
292	Practical Pharmacy Questions	Pathobiology	NO	YES	2	2,3	2,3	TRUE
293	Practical Pharmacy Questions	Practice	NO	YES	1	1	4	FALSE
294	Practical Pharmacy Questions	Pathobiology	NO	YES	2	1,4	1,4	TRUE
295	Practical Pharmacy Questions	Practice	NO	YES	2	1,5	1,5	TRUE
296	Practical Pharmacy Questions	Pathobiology	NO	YES	2	2,4	2,4	TRUE
297	Practical Pharmacy Questions	Practice	NO	YES	1	1	2	FALSE
298	Practical Pharmacy Questions	Pathobiology	NO	YES	1	4	4	TRUE
299	Practical Pharmacy Questions	Practice	NO	YES	2	1,5	1,5	TRUE
300	Practical Pharmacy Questions	Pathobiology	NO	YES	2	1,4	1,4	TRUE
301	Practical Pharmacy Questions	Practice	NO	YES	1	3	3	TRUE
302	Practical Pharmacy Questions	Pathobiology	NO	YES	2	1,4	1,5	FALSE
303	Practical Pharmacy Questions	Practice	NO	YES	1	5	2	FALSE
304	Practical Pharmacy Questions	Pathobiology	NO	YES	2	1,3	1,3	TRUE
305	Practical Pharmacy Questions	Practice	NO	YES	1	4	4	TRUE
306	Practical Pharmacy Questions	Regulations	NO	YES	1	4	5	FALSE
307	Practical Pharmacy Questions	Practice	NO	YES	1	4	4	TRUE
308	Practical Pharmacy Questions	Regulations	NO	NO	1	2	2	TRUE
309	Practical Pharmacy Questions	Practice	NO	NO	2	1,2	1,2	TRUE
310	Practical Pharmacy Questions	Practice	NO	YES	2	2,4	2,4	TRUE
311	Practical Pharmacy Questions	Regulations	NO	YES	1	3	4	FALSE
312	Practical Pharmacy Questions	Practice	NO	YES	2	1,2	2,4	FALSE
313	Practical Pharmacy Questions	Regulations	NO	YES	2	1,3	1,4	FALSE
314	Practical Pharmacy Questions	Practice	NO	YES	2	1,3	1,3	TRUE
315	Practical Pharmacy Questions	Regulations	NO	YES	1	4	3	FALSE
316	Practical Pharmacy Questions	Regulations	NO	YES	1	4	4	TRUE
317	Practical Pharmacy Questions	Practice	NO	YES	2	1,4	1,4	TRUE
318	Practical Pharmacy Questions	Practice	NO	YES	1	3	3	TRUE
319	Practical Pharmacy Questions	Regulations	NO	YES	1	2	2	TRUE
320	Practical Pharmacy Questions	Practice	NO	YES	2	2,4	2,4	TRUE
321	Practical Pharmacy Questions	Regulations	NO	YES	1	4	4	TRUE
322	Practical Pharmacy Questions	Regulations	NO	NO	1	2	2	TRUE
323	Practical Pharmacy Questions	Practice	NO	NO	1	5	5	TRUE
324	Practical Pharmacy Questions	Practice	NO	YES	2	2,5	2,5	TRUE
325	Practical Pharmacy Questions	Regulations	NO	YES	2	4,5	4,5	TRUE
326	Practical Pharmacy Questions	Practice	NO	YES	1	2	3	FALSE
327	Practical Pharmacy Questions	Practice	NO	NO	1	2	2	TRUE
328	Practical Pharmacy Questions	Practice	NO	YES	2	4,5	4,5	TRUE
329	Practical Pharmacy Questions	Practice	YES	YES	1	1	2	FALSE
330	Practical Pharmacy Questions	Practice	NO	YES	2	1,2	1,4	FALSE
331	Practical Pharmacy Questions	Practice	NO	NO	1	4	4	TRUE
332	Practical Pharmacy Questions	Practice	NO	NO	1	2	2	TRUE
333	Practical Pharmacy Questions	Practice	YES	YES	1	2	3	FALSE
334	Practical Pharmacy Questions	Practice	YES	YES	1	2	4	FALSE
335	Practical Pharmacy Questions	Practice	NO	NO	2	3,4	3,4	TRUE
336	Practical Pharmacy Questions	Practice	NO	NO	1	2	3	FALSE
337	Practical Pharmacy Questions	Practice	YES	YES	1	2	2	TRUE
338	Practical Pharmacy Questions	Practice	YES	NO	1	1	4	FALSE
339	Practical Pharmacy Questions	Practice	NO	NO	1	5	5	TRUE
340	Practical Pharmacy Questions	Practice	NO	YES	2	1,5	1,4	FALSE
341	Practical Pharmacy Questions	Practice	NO	YES	2	1,4	1,4	TRUE
342	Practical Pharmacy Questions	Practice	NO	YES	2	1,4	1,5	FALSE
343	Practical Pharmacy Questions	Practice	NO	YES	1	5	5	TRUE
344	Practical Pharmacy Questions	Practice	NO	YES	1	4	2	FALSE
345	Practical Pharmacy Questions	Practice	NO	YES	1	3	3	TRUE
